# Supplementary material for: Ion Conductance-Based Perfusability Assay of Vascular Vessel Models in Microfluidic Devices
Source: Micromachines (Basel). 2021 Nov 30;12(12):1491. doi: 10.3390/mi12121491 (PMC8705798; doi:10.3390/mi12121491)
Supplement: Supplementary file 1 [file micromachines-12-01491-s001.zip]

Archive with 1 entries (1 files):
- micromachines-1476676-supplementary.pdf
